# Supplementary material for: Morphological Features Extracted by AI Associated with Spatial Transcriptomics in Prostate Cancer
Source: Cancers (Basel). 2021 Sep 28;13(19):4837. doi: 10.3390/cancers13194837 (PMC8507756; doi:10.3390/cancers13194837)
Supplement: Supplementary file 1 [file cancers-13-04837-s001.zip]

Archive with 1 entries (1 files):
- cancers-1320051-supplementary.pdf
